# Supplementary material for: DNA methylation associated with postpartum depressive symptoms overlaps findings from a genome-wide association meta-analysis of depression
Source: Clin Epigenetics. 2019 Nov 28;11:169. doi: 10.1186/s13148-019-0769-z (PMC6883636; doi:10.1186/s13148-019-0769-z)
Supplement: Supplementary file 2 — Additional file 2. List of genes overlapping differentially methylated regions. List of the 92 genes overlapped by significant differentially methylated regions (DMRs). [file 13148_2019_769_MOESM2_ESM.csv]

	x
1	ADORA1
2	AKT2
3	ARRB2
4	BAI3
5	CETN3
6	CHD3
7	TPP1
8	CMKLR1
9	CTNND2
10	DIAPH2
11	FOXG1
12	FOXA1
13	KCNJ5
14	MEF2C
15	MEIS2
16	MMP2
17	MYH9
18	PDE7A
19	PEX13
20	PLS3
21	PSMA3
22	RIT1
23	RXRB
24	SLC6A4
25	SLC6A12
26	SOX2
27	TCP1
28	TGFBR2
29	THBS2
30	WRN
31	SLC39A7
32	MAP4K3
33	KLF7
34	SYNGAP1
35	ARHGEF7
36	MYOM2
37	AIMP1
38	CLSTN3
39	DHX38
40	KIAA0125
41	FARSB
42	ABI2
43	C1orf61
44	TXNIP
45	SDCCAG8
46	FBXW11
47	ITGB3BP
48	SH3BP1
49	PURG
50	ZNRD1
51	COPS4
52	TRPV2
53	ZFAND6
54	TXNL4B
55	NADSYN1
56	LRRC36
57	POMGNT1
58	FRMD4A
59	PAG1
60	LMO3
61	PITHD1
62	RNF150
63	FBRSL1
64	HHIP
65	TMEM108
66	GALNT14
67	PHC3
68	ZNRD1-AS1
69	EFCAB7
70	ST6GAL2
71	SNHG12
72	LINC00473
73	DMKN
74	TBCK
75	LRR1
76	TTC8
77	AFAP1L1
78	KCTD19
79	CAPN12
80	PUS10
81	RNF145
82	ZFPM1
83	ZFC3H1
84	C11orf45
85	SPRYD4
86	C9orf142
87	FAM19A2
88	SOX2-OT
89	MIR129-2
90	MIR9-1
91	LOC441177
92	C1orf190
